# Supplementary material for: Antennal transcriptome analysis of chemosensory genes in the cowpea beetle, Callosobruchus maculatus (F.)
Source: PLoS One. 2022 Jan 19;17(1):e0262817. doi: 10.1371/journal.pone.0262817 (PMC8769365; doi:10.1371/journal.pone.0262817)
Supplement: S1 Table — (XLSX) [file pone.0262817.s001.xlsx]

## Sheet: S1_Table
	S1 Table: Primer sets used for qRT-PCR
	Gene name		Primer (5' -> 3' )
	CmacOR3	Forward	AGGAAGAGAGGGCCACTTTGAC
		Reverse	CCTGCTGCAAATGTGTCCATGT
	CmacOR6a	Forward	AACCCGATGATGGTGGTTAGCA
		Reverse	TCTTAGGTTGGAATGCTGCCGA
	CmacOR11	Forward	GAAAGATGGAAAGGGTCTGCGC
		Reverse	TCGGCAATTTCCCACTGATCGA
	CmacOR13a	Forward	ACAGACCAGAGTTTCAGCCGAA
		Reverse	GGAACAGTGAAGGGGTACACCA
	CmacOR15	Forward	CCGCCTTCACAAACTCAAGCAT
		Reverse	GCACTTCCAGAGTAATCGACGC
	CmacOrco	Forward	TTCAAGGTAGCAGGTCTCGTGG
		Reverse	AGAGTGTGCATGGCTCCAGAAT
	glyceraldehyde-3-phosphate dehydrogenase	Forward	GGCATTGGCGTCAAAGATGGAA
		Reverse	CCTTGAAGGGCATCCTCGGTTA
