# Supplementary material for: Antennal transcriptome analysis of chemosensory genes in the cowpea beetle, Callosobruchus maculatus (F.)
Source: PLoS One. 2022 Jan 19;17(1):e0262817. doi: 10.1371/journal.pone.0262817 (PMC8769365; doi:10.1371/journal.pone.0262817)
Supplement: S2 Table — (XLSX) [file pone.0262817.s002.xlsx]

## Sheet: odorant_receptor
S2 Table: Candidate odorant receptor (OR) in Callosobruchus maculatus identified from the de novo antennal transcriptome and the previous genomic construction data.
Gene name	Transcript ID	Origin	AA sequence	Length (AA)	Full lengths	Reference	Sequence name [species]	TMD (No.)	Category	Fold change (MA/FA)	FDR p-value (MA/FA)	Mean TPM (MA)	Mean TPM (FA)
CmacOrco	Unigene_13864	de novo	MMKFKVAGLVADLMPNIRLIQMSGHFMFNYHADNSGAMHTLRLAYSCMHLVFCLVQFGCIFGNLVVEKDDVNDLAANTITILFFTHCITKLIYFAVRSKLFYRCLGIWNQANSHPLFVESNNRFHALALKKMRTLLYCVCATSVVSAAAWTGVTFVGDSVHNIPDPDNENETITEEIPRLPIRSWYPFDAMSGMPYYISLVFQIYYVFFSMAHSNLLDSLFCSWLIFACEQLQHLKEIMKPLMELSASLDTYVPKSADLFRAPSATSQDNTMENDYNAKNEELNLKGVYNARQELGSHFRSGALQTFGQGGGGVGPNGLSKKQELMVRSAIKYWVERHKHVVRLVTAIGDAYGVALLLHMLTATVMLTLLAYQATKIDGVNKYAASVIGYLVYSLAQVF…	479	Yes	ALR72547.1	odorant receptor ORco [Colaphellus bowringi]	7	ORCO	1.39228	0.103048	545.796	395.717
CmacOR2	Unigene_06345	de novo	MYEVTKKKAFYSTLRALRMLRLYPKRDKGAGFYLHMVRMALEKGLCFIIVVGVSMLHVAKAWGNEKMDISEDFAVICGGLGASMTNVLFGTKTRNWSKFFFRISDFRRFGTPATYKDTIKMLNFYSTGYFWYCTIGMGVYATVAVYESKECRAINEKYDLHDICWSVIPTWLPFEHVPEYLKVVFFTLQSLGCFHIVASAALICFLTWEATEVLLTHVSHLKQHLLHVFDDVDHATERLGILVKYHTFIFSVADQLNQLVQATVGHVSLVAALVFGCIGNQVFKSKPLGACVFLTGWVIAMFMICHAGQKIRDESLSVADSIYFSDWYRGTIQQRKDIAFMMFRSQKPIFFDALPFGTLNYPLFVMIIKTSYSYLTLLNQST*	382	Yes	ALR72551.1	odorant receptor OR6 [Colaphellus bowringi]	7	1	-1.43548	0.615056	6.39528	9.30558
CmacOR3	Unigene_02526	de novo	MMESINYASFFRYNILLFKITGYWKPDEDMKYKAVYNCYTCACTVIWFAFLLSQLKYISEMKSLFEITGLSYITVTFTLALVKVLVTYHNMDEIKYILGRLNDRLFQPKMESHYQLAMNVKAYQKKLVFVCLYFGLQTYLFFSMIPFLKEERATLTGGWFPFDCYQYPNYAFVYIFQNFVTLWVDVLTLNMDTFAAGLVTLIGMQCDMICSTLENLEKFQAIDKDLRYLGPDSHVSETYSERIFQNMNVCIEHYQHIKRLAGDVENVHKNNIFVTFLGGGVIICSALYQLAAVKRGSLEFLMFASYLMCMLIEQFLYCWHGNQLIYKSNNIFNSVYNIPWINCDVKCKKNLLQFMTQTKWPIVITARGFFKVNISVFISVLKSAYSYFTLLQTADVNAD…	400	Yes	ALR72569.1	odorant receptor OR26 [Colaphellus bowringi]	7	2A	-2.05271	0.00149764	5.02624	10.4581
CmacOR4	Unigene_07003	de novo	MTPASYVDPVSILKPNVALLKLLGFWEGPESSSVYKQLWYRLYRIFVLVLQAIFLTTGLWYVYDERKTLLSLQDINQVVYIYITVAMNTMMTTITYCNLDIIYLIQTMKSRKYRPKSPAQDAFVRGWKRVAVRLQNFYILGNGFLLVAVIVLALYKGERTLFVAHVPSFLNWKVFFCSQILMSVYTCQMTANYASILTTFLIELLIQIYLLKEDLVEMSDKAEFKECLQWHQLLLLLRKKIQRFCSIGMTVVFLLGVIIMCTTMSLLTQGETADVAFLFPYVSVLVLIILGACWCGSEVMSQSDDISFCIYSSKWTASDVSYMKLIKMQLLFAKDPMEIYLGGGVTTMSLPLFVTIMKTTYTVFTLLQGFQDSI*	374	Yes	XP_018560835.2	odorant receptor 49b-like [Anoplophora glabripennis]	7	2A	-1.1213	0.999871	9.74009	10.9088
CmacOR5	VEN62483.1	Callosobruchus maculatus (ASM90065972v1)	EILISAVTSQLKVIILGYKSYTATVVLLQLYMEATGFLYLYDKWECISLVDINSVLFIYSTGLTNVAMMILILFNIGCLHFIQSSMKTAMFKPKSKAQVENARKWKSVAHSFQKLFFGNNILLNIAVVVMGICKDEDLILVAHKPSFLQRNAFVAFQAAMCIYNAQMCATYVSLITSLLIEIIIQLSLLEKTLETMKDGEGIRKCVEWHLQILVFAEKVQRFCGLGVSVVLLCGIINICTSFSLLMEVGGVELLFLLPYLVEIIMIIYSHCWCGSELLYQSGKISSAIYSSQWTTADVSHKKKINIYMLMTQKPLQIYLWGGITTASLPVFVTVI	335	No	AVN97851.1	odorant receptor 39, partial [Anoplophora chinensis]	7	2A	–	–	–	–
CmacOR6a	Unigene_18626	de novo	WKSSDDVSSFNRFYYRIYRGVVVASTLVYLVCGFMYLYDKRETLTLVDVNSVMFIHTTNVTNPMMVVSIFLNIKRLHAMIRQLESAAFQPKSQKEFLYVYKWKRSSYFIKKIFYGVNIFLVTTGPIVAMLQGKCAPQATYIPPWIYWRVYFWFQSTLTVYNATMASIYVSVLTTLLIEAIIQVACLKERLHCTEDKNNLVECIKRHLEIIVFIERLQHICKIGLSVVFISGVINICTTLSLVLEVTFIELLFMVPYLGEIILIIYVHCFYGSILASESEEIAYSLFSSKWVSADVSHKRNLAIFMVFSRKKITIKLAGGMLTMTLPLFVQIIRTAYAYFNLLQSIG	346	No	XP_023313104.1	odorant receptor 49b-like [Anoplophora glabripennis]	7	2A	-2.03539	0.00467954	7.39567	15.0848
CmacOR6b	Unigene_18628	de novo	MNSDLVSLLERDILALKLIGFWKSSKDVSSFNSFQYRIYRGVVTVAMIFYLACGLLYLYDKRETLTLVDVNSVMFIHTTNVTNPMMVVSIFLNIKRLHAMIRQLESAAFQPKSQKEFLYVYKWKRSSYFIKKIFYGVNIFLVTTGPIVAMLQGKCAPQATYIPPWIYWRVYFWFQSTLTVYNATMASIYVSVLTTLLIEAIIQVACLKERLHCTEDKNNLVECIKRHLEIIVFIERLQHICKIGLSVVFISGVINICTTLSLVLEVTFIELLFMVPYLGEIILIIYVHCFYGSILASESEEIAYSLFSSKWVSADVSHKRNLAIFMVFSRKKITIKLAGGMLTMTLPLFVQIIRTAYAYFNLLQSIG*	367	Yes	XP_023313104.1	odorant receptor 49b-like [Anoplophora glabripennis]	7	2A	-213.222	0.0188525	0	3.07025
CmacOR6c	Unigene_18629	de novo	WKSSDDVSSFNRFYYRIYRGVVVASTLVYLVCGFMYLYDKRETLTLVDVNSVMFIHTTNVTNPMMVVSIFLNIKRLHAMIRQLESAAFQPKSQKEFLYVYKWKRSSYFIKKIFYGVNIFLVTTGPIVAMLQGKCAPQATYIPPWIYWRVYFWFQSTVTVYNATMASIYVSVLTTLLIEAIIQVACLKERLHCTEDKNNLVECIKRHLEIIVFIERLQHICKIGLSVVFISGVINICTTLSLVLEVTFLELVFMIPYLSEMIMIIYIHCFYGSILASESEEIAYSLFSSKWVSADVSHKRNLAIFMVFSRKKITIKLAGGMLTMTLPLFVQIIRTAYAYFNLLQSIG*	346	No	XP_023313104.1	odorant receptor 49b-like [Anoplophora glabripennis]	7	2A	-1.23372	0.999871	3.49513	4.35089
CmacOR7a	VEN50754.1	Callosobruchus maculatus (ASM90065972v1)	MMKLDLVSLLEPDIIALKLVGFWKSSDDVSSFNRFYYRIYRGVVVASTLVYLVCGFMYLYDKRETLTLVDVNSVMFIHTTNVTNPMMVVSIFLNIKRLHAMIRQLESAAFQPKSQKEFLYVYKWKRSSYFIKKIFYGVNIFLVTTGPIVAMLQGKCAPQATYIPPWIYWRVYFWFQSTLTVYNATMASIYVSVLTTLLIEAIIQVACLKERLHCTEDKKYLVESIKRHLQIILFIERLQHICKIGLSVVFVSGVINICTTLSLVLEVTFIELLFMVPYLGEIILIIYVHCFYGSILASESEEIAYSLFSSKWVSADVSHKRNLAIFMIFSNKKITIRLAGGMLTMTLPLFVQIIRTAYAYFNVLQSID	368	Yes	XP_023313104.1	odorant receptor 49b-like [Anoplophora glabripennis]	7	2A	–	–	–	–
CmacOR7b	VEN56477.1	Callosobruchus maculatus (ASM90065972v1)	MMKLDLVSLLEPDIIALKLVGFWKSSDDVSSFNRFYYRIYRGVVVASTLVYLVCGFMYLYDKRETLTLVDVNSVMFIHTTNVTNPMMVVSIFLNIRRLHAMIRQLESAAFQPKSQKEFLYVYKWKRSSYFIKKIFYGVNIFLVTTGPIVAMLQGKCAPQATYIPPWIYWRVYFWFQSTLTVYNATMASIYVSVLTTLLIEAIIQVACLKERLHCTEDKKYLVESIKRHLQIIFGVINICTTLSLVLEVTFIDLLFMIPYLGEIILIIYVHCFYGSILASESEEIAYSLFSSKWVSADVSHKRNLAIFMIFSNKKITIRLAGGMLTMTLPLFVQIIRTAYAYFNVLQSID	349	Yes	XP_023313104.1	odorant receptor 49b-like [Anoplophora glabripennis]	7	2A	–	–	–	–
CmacOR8a	Unigene_18636	de novo	MNSDLVSLLERDILALKLIGFWKSSKDVSSFNSFQYRIYRGVVTVAMIFYLACGLLYLYDKRETLTLVDVNSVMFIHTTNVTNPMMVVSIFLNIKRLHAMIRQLESAAFQPKSQKEFLYVYKWKRSSYFIKKIFYGVNIFLVTTGPIVAMLQGKCAPQATYIPPWIYWRVYFWFQSTLTVYNATMASIYVSVLTTLLIEAIIQVACLKERLHCTEDKNNLVECIKRHLEIIVFIERLQHICKIGLSVVFISGVINICTTLSLVLEVTFIELLFMVPYLGEIILIIYVHCFYGSILASESEEIAYSVFSSNWVNTGASYKRTIAIFMIFSKKRLTIRLAGGMLTMTLPLFVQIIRTAYAYFNVLQSID*	367	Yes	XP_023313104.1	odorant receptor 49b-like [Anoplophora glabripennis]	7	2A	-136.707	0.0508439	0	1.99947
CmacOR8b	Unigene_18638	de novo	WKSSDDVSSFNRFYYRIYRGVVVASTLVYLVCGFMYLYDKRETLTLVDVNSVMFIHTTNVTNPMMVVSIFLNIKRLHAMIRQLESAAFQPKSQKEFLYVYKWKRSSYFIKKIFYGVNIFLVTTGPIVAMLQGKCAPQATYIPPWIYWRVYFWFQSTLTVYNATMASIYVSVLTTLLIEAIIQVACLKERLHCTEDKNNLVECIKRHLEIIVFIERLQHICKIGLSVVFISGVINICTTLSLVLEVTFIELLFMVPYLGEIILIIYVHCFYGSILASESEEIAYSVFSSNWVNTGASYKRTIAIFMIFSKKRLTIRLAGGMLTMTLPLFVQIIRTAYAYFNVLQSID	346	No	XP_023313104.1	odorant receptor 49b-like [Anoplophora glabripennis]	7	2A	-2.99055	0.00265491	1.86381	5.64019
CmacOR9	VEN50756.1	Callosobruchus maculatus (ASM90065972v1)	MKLDLVSLLEPDIIALKLVGFWKSSDDVSSFNRFYYKIYRGVVVASIMVYIVCGYMYLYDKRETLTLADVNSVMFIHTANVTNPMMVVSIFLNIKRLHAMIRQLESAAFQPKSQKEFLYVYKWKRSSYFIKKLFYGSNIVLVILSPILAMLQGKTAPQVTYIPPWIYWRVYFWFQSILTVYSATMASIYVSVLTTLLIEAIIQVACLKERLHCIEDKQYLVESIKRHLQIILFIERLQHICKIGLSIVFISGVINMCTTLSLALEVTFIELLFMIPFLGEIILIIYVHCFYGSILASESEEIAYSVFSSNWVNTGASYKRTIAIFMIFSKKRLTIRLAGGMLTMTLPLFVQIIRTAYAYFNVLQSID	367	Yes	XP_023313104.1	odorant receptor 49b-like [Anoplophora glabripennis]	7	2A	–	–	–	–
CmacOR10a	Unigene_20785	de novo	DFLKMTGTNDFDIPIAIKPEIQILKILGFWKSENENSKYNSIFYRTYRCIVLFGMAFFQLLGYMYVFKEWDTISVGDVATIMSVYVQIFNIQTIFTCLILNMDRLHTIIRQLKTELMKPKAQRHIMIAKRLKRFGDFVRKYYYGTSTFILFMQPVVMFIRNDKELFFMSYVPPIMGHSGVFYFQGIIRPFLGYSTCTYVSLHVNLMIEISIQIEILKDILSESDNIDVIFECVKRHEQIVRLVNNVQHIIHIGTSTQFCIGVLVFGTTFFTVLEMEVDPSQSIFLVPYSIAIMLIIFVHCWFGNDIIYRSGDLTNAIFSSKWIGSKLPTQKTLIMFMAFTKKPLSIHLVSGLFTMSIPVFISICRTTYSSFTILQKFK*	378	No	XP_018560865.2	odorant receptor Or1-like isoform X1 [Anoplophora glabripennis]	7	2A	1.04464	0.999871	9.76239	9.42609
CmacOR10b	Unigene_20786	de novo	DFLKMTGTNDFDIPIAIKPEIQILKILGFWKSENENSKYNSIFYRTYRCIVLFGMAFFQLLGYMYVFKEWDTISVGDVATIMSVYVQIFNIQTIFTCLILNMDRLHTIIRQLKTELMKPKAQRHIMIAKRLKRFGDFVRKYYYGTSTFILFMQPVVMFIRNDKELFFMSYVPPIMGHSGVFYFQGIIRPFLGYSTCTYVSLHVNLMIEISIQIEILKDILSESDNIDVIFECVKRHEQIVRLVNNVQHIIHIGTSTQFCIGVLVFGTTFFTVLEMEVDPSQSIFLVPYSIAIMLIIFVHCWFGNDIIYRSGDLTNAIFSSKWIGSKLPTQKTLIMFMAFTKKPLSIHLVSGLFTMSIPVFISVPQVSYQGRVPNGGPTSHCRTTVKQTKPS	391	No	XP_018560865.2	odorant receptor Or1-like isoform X1 [Anoplophora glabripennis]	7	2A	-2.56004	0.723444	0.580137	1.5043
CmacOR11	Unigene_10321	de novo	MARYDYLSLISPEIQMIQCMGFWSSDDSNSRYSKIWYKAYRYLVLVSLMALLCLGWAYIPTNWDHITITEIIKVICVYGMSIGNLIQVFFIMKDGKGLRNVLDRLQSDLFQPTSFDQWEIAEIAKTSGRRIRKTFGVLNGAGCAVLPVPVLFGQERVLSLSYVPSWFPASLFCVFQLACLTFYAFIMVLVVTLNCNLLLEAGIQIDILKDRIAHSRGMDYAILECIQHSKEVISLVDQIKRIQEFPLLFYFGVQVFILCTAIFSLTDQMSPDEMSFMIMYVTSVTSMVFVMCWYGNEMTYKSTSLTQTIFHCDWIGSNVKSQKIIMFFMYISNTPLKISMAGGLCNLSIPLFISIIRTAYSYFTLLTNFR*	370	Yes	XP_018560865.2	odorant receptor Or1-like isoform X1 [Anoplophora glabripennis]	7	2A	-2.47596	2.5438e-10	13.4957	33.5111
CmacOR12	VEN48403.1	Callosobruchus maculatus (ASM90065972v1)	MSVQMIDLKIMVNALDLLSHKHSHQNSKSHCVLVINVWPSPLNYVGHVLFFAGMSKSVLLYSIAVQVLFILSPQICHVIYMYRARNNVKDFADEFYVSLSSIVVVFKDFSLMKNFDVVKGMIDTMDMKMMQPKGDMQKRKFHGIMGTWKRIYWTYTTICITFVIMQLASPAIDRLLNGSKLLPLVDCYPFDIYTSPVYEVMYLYQTCVLFCLVLHNYNVDTFITGMLYFASAQCDILCDNLSSIKLKRVERNVEIDKAELTKELTSNIKHHQEIFRFIRQLEQVFSLNIFEQYSCSLITFCTTMFKFSLTEPFTQEFFTIIFYQTSVFLQMFAFCWAGTLLTSKSEKISTAAYQSDWIGASKAYKKNLIIFIKRSYRPLVYRTFIFGLSLDLFVSLLRS…	413	Yes	XP_028134783.1	uncharacterized protein LOC114329769 [Diabrotica virgifera virgifera]	7	2A	–	–	–	–
CmacOR13a	Unigene_03008	de novo	MTYDFKEIVGINVRMLYFFGNFYPDVWSFKNTFWYAVRSFIWLGFFFGGIVIAELINLIKSFGDIERMTSASFLTVTNLLTIAKFYSLFKNQNHIMRMVEDINRPEFQPKSDYQKEILDYYVRLNKKLLCCSFGACFTTCMLWVVYPFTVPVQEDGTRGLMIDAWSPISTDTTLNYMVIFSYQFVATVFGGFSNFLVDCLMSGFVIVTCAQLELLNDTLRNLKPFAEQELFDYIVEDSGMNAVECMMNKKLIECVVHHRYIIQFKNESEALFTYVIFGQFVLSILINCTTLFQMSVVDSIGLRLFSLMFYQYCILTELLLFCYSGNEVIVQSSKLLSSAYHCEWINTSTKFRKNLIYFMTRSQVVMKTYVGNFFTMSIVSFFKILKSSWSYYAVLVQVN…	404	Yes	APC94226.1	odorant receptor 3, partial [Pyrrhalta maculicollis]	7	2A	2.10895	0.000402771	29.6359	14.058
CmacOR13b	Unigene_03010	de novo	MTYDFKEIVGINVRMLYFFGNFYPDVWSFKNTFWYAVRSFIWLGFFFGGIVIAELINLIKSFGDIEKMTSASFLTVTNLLTIAKFYSLFKNQNHIMRMVEDINRPEFQPKSDYQKKILHYYVRLNKKLLCCSFGACFTTCMLWVVYPFTVPVQEGGTRGLMIDAWSPINTDTTLNYMVIFSYQFVATVFGGFSNFLVDCLMSGFVFVTCAQLEILNDTLRNLKPFAEQELFDYLVEDSWSSAVESMMNKKLIECVVQHRYIIQFKNESEALFTYVIFGQFVLSILINCTTLFQMSVVDSIGLRLFSLMFYQYCILTELLLFCYSGNEVIVQSSKLLSSAYHCEWINTSTKFRKNLIYFMTRSQVVMKTYVGNFFTMSIVSFFKILKSSWSYYAVLVQVN…	404	Yes	APC94226.1	odorant receptor 3, partial [Pyrrhalta maculicollis]	7	2A	-2.17484	0.758573	2.43177	5.34864
CmacOR13c	VEN54268.1	Callosobruchus maculatus (ASM90065972v1)	MKWTREGFFFGGIVIAELINLIKSFGDIEKMTSASFLTVTNLLTIAKFYSLFKNQNHIMRMVEDINRPEFQPKSDYQKKILHYYVRLNKKILCCFFGACFTTCMLWVVYPFTVPVQEGGTRGLMIDAWSPINTDTTLNYMVIFSYQFVATVFGGFSNFLVDCLMSGFVFVTCAQLEILNDTLRNLKPFAEQELFDYLVEDSWSSAVESMMNKKLIECVVQHRYIIQFKNESEALFTYVIFGQFVLSILINCTTLFQMSVVDSIGLRLFSLMFYQYCMLTELLLFCYSGNEVIVQSSKLLSSAYHCEWINTSTKFRKNLIYFMTRSQVVMKTYVGNFFTMSIVSFFKILKSSWSYYAVLVQVNGENRD	367	Yes	APC94226.1	odorant receptor 3, partial [Pyrrhalta maculicollis]	7	2A	–	–	–	–
CmacOR14	Unigene_04251	de novo	MEETFDFTVIYSTERIILDLSGMFPRRTSKFNWKLALHLGSVVILVVTMLMAIDLSNVANIVKPSVFLATEIGYIFKIYFLVSKGKLFLKMEDILRKPRMAKCSKEEKEMLNSNVQGVITVARVRRSFVACYCIFGTMVIPICATLKGKDRYLPYNMWTIFNLDVNLYFYGLLIYQMLTVTMSGMNNSGIDIVCYKLSSIVCCQLDLFVRRSAQLDYQKRNIIVPLLKSLIKHHYEIIQLAQTLNELLSPIALIQCVSSGLAICFVGFQLMIAVQPGSPEFISQVAYFGSMFSQIFFYCWYGQSIILKSISISPSYYSTNWYDACPSNIRSYLFLIMERTKRPLILRAGGVFPLSLSTLMSILRSSYSYMAVLQRLNRQ*	379	Yes	XP_018564120.1	odorant receptor 85b-like [Anoplophora glabripennis]	7	2A	-1.90999	0.0370333	4.36785	8.44393
CmacOR15	Unigene_00229	de novo	MEDNEDIVQDYNFKEALAGEYRLLSTFGFYPDRSSNLLKWQHLRKVFSIAVTVNLTASILFVVDFSNLTAFTETAVFLPTQLGFIGKLTMFYLRKHLLFHIEKMLQKPSFYGFTSKQLTRIKSNLQGTYTITSYFRGFTVVYIIIAITFPLLQRNDRVLPYNSWQPYDITQASYYYATFASQIMALIVTAFTNSSIDVMYYLTLNIACCQLDLLMDRFKGVDYSGSANRIHSNLVKNLVHHYDIIEFVRVIDTLYSNIVFIQCTASVLVICFVGFQLMVVVPPFSVEFFWDSSYFTCMFIQIFFYCWYGHNVTSKSQDIGRAVYMSNFYVSDLKTRKALIIFMERSKRPLILRCGFFTVSLATLTSILRSSYSYMAMLQQLYKE	384	Yes	XP_023027006.1	odorant receptor 9a-like [Leptinotarsa decemlineata]	7	2A	-2.68673	2.55312e-13	12.213	33.1299
CmacOR16a	Unigene_06622	de novo	MDENQNIEVIEEVLSQPRKRSVYLESAAPFYQNKDENPISKVAPANVPNVPIRAFQEQKNVDSVLYESLTPMLMLMKVIGIFPITQRGPTFIVTPKLMIYSVVLFILICGYVGYIKWDKVEMVRSAEGRFEEAVIDYLFSIYLVPIVINILSWYEARKHARVLTSIMAFEKVYFKVTKKRFKRFLRNKPLIVTIGLLILATANMTVTHVTMVHFKLLQIIPFCYINIITYILGGIWYLYCNLIGETATIIATDFALALRNIGPASQVANYRSLWMMLSKITRDVGNAFGCAMTFLCLYLFLIITLTIYGLLSQIQEGFGIKDIGLAITALFAGAMLFFISNEAHYASNCVRVQFQKKLLLVELTWMTEDAQQEINMFIRATEMSPTDMILVGFFAVNRT…	435	Yes	XP_023022354.1	gustatory and odorant receptor 24 [Leptinotarsa decemlineata]	7	5A	-1.6188	0.8322	1.98994	3.21456
CmacOR16b	VEN48410.1	Callosobruchus maculatus (ASM90065972v1)	KSDGHSRGVGNYVVYCVGNSLVFRYQHTYFPSNPIFFNMDENQNIEVIEEVLSQPRKRSVYLESAAPFYQNKDANPISKVAPANVPNVPIRAFQEQKNVDSVLYESLTPMLMLMKVIGIFPITQRGPTFIVTPKLMIYSVVLFILICGYVGYIKWDKVEMVRSAEGRFEEAVIDYLFSIYLVPIVINILSWYEARKHARVLTSIMAFEKVYFKVTKKRFKRFLRNKPLIVTIGLLILATANMTVTHVTMVHFKLLQIIPFCYINIITYILGGIWYLYCNLIGETATIIATDFALALRNIGPASQVANYRSLWMMLSKITRDVGNAFGCAMTFLCLYLFLIITLTIYGLLSQIQEGFGIKDIGLAITALFAGAMLFFISNEAHYASNCVRVQFQKKLLLV…	473	No	XP_023022354.1	gustatory and odorant receptor 24 [Leptinotarsa decemlineata]	7	5A	–	–	–	–
CmacOR16c	VEN48411.1	Callosobruchus maculatus (ASM90065972v1)	MDENQNIEVIEEVLSQPRKRSVYLESAAPFYQNKDANPISKVAPANVPNVPIRAFQEQKNVDSVLYESLTPMLMLMKVIGIFPITQRGPTFIVTPKLMIYSVVLFILICGYVGYIKWDKVEMVRSAEGRFEEAVIDYLFSIYLVPIVINILSWYEARKHARVLTSIMAFEKVYFKVTKKRFKRFLRNKPLIVTIGLLILATANMTVTHVTMVHFKLLQIIPFCYINIITYILGGIWYLYCNLIGETATIIATDFALALRNIGPASQVANYRSLWMMLSKITRDVGNAFGCAMTFLCLYLFLIITLTIYGLLSQIQEGFGIKDIGLAITALFAGAMLFFISNEAHYASNCVRVQFQKKLLLVELTWMTEDAQQEINMFIRATEMSPTDMILVGFFAVNRT…	435	Yes	XP_023022354.1	gustatory and odorant receptor 24 [Leptinotarsa decemlineata]	7	5A	–	–	–	–
CmacOR17	VEN48104.1	Callosobruchus maculatus (ASM90065972v1)	GEFLEIIGYLVAILKIAKRPLRVLFVLVPIYWNVFLALAAWDAFTVSNWHYMGPRILTSLVFEYDCSSLLIAGLLYDDFLAMHDLLRKTFRPVLSMDAALTKRFTRRRLICYMQFISITVLSILIHYVGVTPFVGDPEGDLFHRLFVRRFFEDNYALVVLQFIVFYTVISIMTFGSIVQVTMCMYSVIQINFQYHLLVDDLNNKLMFHRDDFSLIEDYSHQQKISKNLKRCVEELLKIQAVATKFFKLQSPVILVSMVSGGMVVLVLLYLLLGGNRPFSHFKIAGGLFVAEYMVVTFCRLGQEYSNASVEFYDKLCELPWYYWGTNNRKMLLMILTNTKELTISCFGLKDLNHTFLLYVSILLAIAIDSIIYF	373	No	XP_023014188.1	uncharacterized protein LOC111503967 [Leptinotarsa decemlineata]	7	5A	–	–	–	–
TMD: Transmembrane domain
MA: Male antenna
FA: Female antenna
