# Supplementary material for: Antennal transcriptome analysis of chemosensory genes in the cowpea beetle, Callosobruchus maculatus (F.)
Source: PLoS One. 2022 Jan 19;17(1):e0262817. doi: 10.1371/journal.pone.0262817 (PMC8769365; doi:10.1371/journal.pone.0262817)
Supplement: S3 Table — (XLSX) [file pone.0262817.s003.xlsx]

## Sheet: gustatory_receptor
S3 Table: Candidate gustatory receptor (GR) in Callosobruchus maculatus identified from the de novo antennal transcriptome and the previous genomic construction data.
Gene name	Transcript ID	Origin	AA sequence	Length (AA)	Full lengths	Reference	Sequence name [species]	TMD (No.)	Category	Fold change (MA/FA)	FDR p-value (MA/FA)	Mean TPM (MA)	Mean TPM (FA)
CmacGR1	Unigene_04039	de novo	MRFQWRSFRTAYTLCMITAFSFILGCSYLAWMTKHFTFDGIVTHVTYVVSLATLVLHLRLAKYWPELMAAWCKMDDTMNKNYGYLDSLSRRIKICMTVAIICGSVDWILALVSRCDSLLFKYQNQLTYDSYYKNLFPELFEILPINYFTGTLCSILTIHAYLAFPYNDAFIIIMSSSLALRYQQITKKLERNYKKIKPKSFWIEVREDYNRLTVLCRHLDERISYIILLTFAVNVFFILIQVYETVKSSERLAGRAYFILSYFYLVVKVICLSLYAAWVNDESKEPLCVLNSVSSATYNTEIRRFLGQIEFDGAVLTGCRMFRVTRGILLSIAGAVVTYELILIQFDAVTQDN	353	Yes	XP_023309960.1	gustatory receptor for sugar taste 64f-like [Anoplophora glabripennis]	7	sugar	-1.52841	0.999871	0.544373	0.845764
CmacGR2a	VEN62424.1	Callosobruchus maculatus (ASM90065972v1)	QPFLGVSRIFGICPVSYKLEKCQYFLQSSNLWTVHSYVFCLSMTMMLVMVLVNDLGGSMQSIRMRDKKGKILTSTDISIVIVNVIFGIAVMPFRMRRYSKILKIARLIETVLPQRNVKKCRRKSITLIMLIYIGLSSVIILDMVIWEKESLKENDGNSYIKSYLPYYILYYIFITQEIYISHLIYLLNLKLDTLNVHLEASDFPSFFFNMKMVNKYIDAPYLSTMPNGNCLAVLNTNMLEKRLFHLLNVHKNILLGVNTVNNSFSNGLVLMMFSCLIHLIITPYFLLAEIVKPDCDVVFSFLQVVWIVTHIARLLIIVEPCQSCSLEGQRTITLLCGLLGRCDITDNTRKIVEVFVTQASQQPVKFSCFHLFNLDRSVLTTLFGSIATYIVILFQFNTN	382	Yes	XP_028135351.1	gustatory receptor for sugar taste 43a-like [Diabrotica virgifera virgifera]	7	fructose	–	–	–	–
CmacGR2b	VEN62425.1	Callosobruchus maculatus (ASM90065972v1)	MLLELCNHAILIIFYYILAMMLVMVLVNDLGGSMQSIRMRDKKGKILTSTDISIVIVNVIFGIAVMPFRMRRYSKILKIARLIETVLPQRNVKKCRRKSITLIMLIYIGLSSVIILDMVIWEKESLKENDGNSYIKSYLPYYILYYIFITQEIYISHLIYLLNLKLDTLNVHLEASDFPSFFFNMKMVNKYIDAPYLSTMPNGNCLAVLNTNMLEKRLFHLLNVHKNILLGVNTVNNSFSNGLVLMMFSCLIHLIITPYFLLAEIVKPDCDVVFSFLQVVWIVTHIARLLIIVEPCQSCSLEGQRTITLLCGLLGRCDITDNTRKIVEVFVTQASQQPVKFSCFHLFNLDRSVLTTLFGSIATYIVILFQFNTN	374	Yes	XP_028135351.1	gustatory receptor for sugar taste 43a-like [Diabrotica virgifera virgifera]	7	fructose	–	–	–	–
CmacGR3a	Unigene_18863	de novo	TGMAEKYSVTICCSLYKSLNSLLLLNRVSFVFKHEVLKSSTNVRLVWGRKYQVLSFVVVFISVVLSAYGLTVNFQNDVVREIRLRTTSGRIITFLDSGILISTSLIIVVILITNFRHLSRYLKLLSEVDEILKYTSKRNSDTIILTGILLFTGFTFMADICIWSSLLQKHQIMSYALHQLPIYSMYYIHLLVILNFHFLVKLLISRVAFLSGLLQDPCRIRVYNFSVLTECIIGDQLQNFSDSQVIDDMVHLYDLMYEASLSLNNYYGIILLFALVGCLLHLLVTPFDLVLEIFHKHYSFIFLQTIWMFGHVLKLFLIVNPCEEISQEVENLSAMLIRRSWTDRRFDMNQLEIITMQIFHCRIRFTAAGLTEINRRIVTSIAAGVTTYLIILIQFNTTER	400	Yes	EFA10796.1	gustatory receptor 23 [Tribolium castaneum]	7	fructose	2.14453	0.516152	1.26703	0.58649
CmacGR3b	VEN51537.1	Callosobruchus maculatus (ASM90065972v1)	MIVYIVFHLSVVLSAYGLTVNFQNDVVREIRLRTTSGRIITFLDSGILISTSLIIVVILITNFRHLSRYLKLLSEVDEILKYTSKRNSDTIILTGILLFTGFTFMADICIWSSLLQKHQIMSYALHQLPIYSMYYIHLLVILNFHFLVKLLISRVAFLSGLLQDPCRIRVYNFSVLTECIIGDQLQNFSDSQVIDDMVHLYDLMYEASLSLNNYYGIILLFALVGCLLHLLVTPFDLVLEIFHKHYSFIFLQTIWMFGHVLKLFLIVNPCEEISQEVENLSAMLIRRSWTDRRFDMNQLEIITMQIFHCRIRFTAAGLTEINRRIVTSIAAGVTTYLIILIQFNTTER	348	Yes	XP_028146875.1	gustatory receptor for sugar taste 43a-like [Diabrotica virgifera virgifera]	7	fructose	–	–	–	–
CmacGR4	VEN37129.1	Callosobruchus maculatus (ASM90065972v1)	MTGKRTRSFKCAVHHRDRFVSSLNDFHLLLVEPPLFRRMVTIIANEFLTDDRDRKYYADNYSCCPPPFFIIIITLVELGFFTYYSVTAGELNPTGPVPIDSIFIYRPDKRTEIWRFLFYMMLHAGWLHLCFNLSVQLLVGLPLEMVHGTGRTALIYLSGVLAGSLGTSVFDDRVYLVGASGGVYALLAAHLANVLINYDSMRCGVLRLLGIFAIASCDVGYAIYSRYATAAEGPMGGPSAVGMTSELPVSYVAHLTGALAGLTIGLIVLKNFEQKLHEQLLWWVALGVYAACTIFAILFNVMNPVEDRPPMEDLGDGVGGRFVSFGKVGV	330	Yes	RLU14801.1	hypothetical protein DMN91_012688 [Ooceraea biroi]	7	bitter	–	–	–	–
CmacGR5	VEN62147.1	Callosobruchus maculatus (ASM90065972v1)	MMRNDINLAIVAMVEQPARTYSNSTNEYCFVIEEISNNTAPVDYGGTLQWSGRIQSYILSSFYWAYIVSQIVGGLATQRLGTKRVFGYAQLVTAMCSLCIPAASDGLTWPAMYALVGHWIPVPERSRFMSSFQGFSIGIGITYPLAGFLIAHLGWRSVFYTTGSVGILWCLIWYLLAFDSPETHPRISLREQQYIKENTENTYANVRTAEVPWRSIFTSMPAWSIGITTFGRIWVHYTFIISGPTYMKSILGFSIEKNGLLSGMPFLCSYIASVFFCYIADKLVTMHLMTLTNVRKLMTALAQVVPGILVLLISYLGCDIELVLVVWFFAVTLITAAYAGAMANVLQISRDQYWHLLRPSTCRPASSVH	369	Yes	OAD61595.1	Glutamate receptor, ionotropic kainate 2 [Eufriesea mexicana]	7	bitter	–	–	–	–
CmacGR6	VEN62462.1	Callosobruchus maculatus (ASM90065972v1)	MLWPCKNETEVKEKESIVWRQLIAIVSASVWLYCLCRVILGVGRTATFILIPMYVGEIAHKDKRGRYSYYLSMFLAMGLVYSYIVGPYFSTRVYTLLCTVPILLSLVLILLVVPETPYFLMAKNRPKHEVAKVLGKLRRSSDLDEEMKQIEEVELGYEFVSVLAPVPFTCLVQFAVVYSLGLGSVPFVYLSEFFPQHTKNIGVLISNAIGAQINVLLILVFPYFMEYLGMQWMFWLFSVSCFGCAIFTKYVVPETKGKTLEEIQRILEGRLLFIACNVNTLCPGVSIVLFDSFISSELAMAKESLVPETEALRNEAYRDEHDAKSFVDKRKCSIKEKGTTLLFASAAAGIR	351	Yes	ETN57865.1	hypothetical protein AND_010558 [Anopheles darlingi]	7	bitter	–	–	–	–
CmacGR7	VEN53325.1	Callosobruchus maculatus (ASM90065972v1)	MEKEKTSPQIFAIVVCEISTPKVRGTWGNFVALGIFLGQFVIHVVGAYFTVSQTALIFLPLGPLFFILMLFVPESPYYYIIKHRVEDAKRSLSKLRGKKDVDEDITHIRQAIERQMLLAATWKELFFVKMNRKALFAGIFLRVSQQLGGVASFNIYTQLIFEKAGTSLKPENCSIIYTGICFVFMAIGSFLGDRFGRKKAYITSCFTCGVVLLLEAVYFYLDQEVPGAEVRRFNWFPLAGMISYVICSSFGLGTIPTLMLGELFSASIKTKGLTILTFVFGIMLFVSNNLFYLLKQFVGMYGPFLCFGLCCLVSSVLSMFIVPETSGKSLEQIQSSLETKQDGQKV	346	Yes	PBC32966.1	DNA-3-methyladenine glycosylase [Apis cerana cerana]	7	bitter	–	–	–	–
TMD: Transmembrane domain
MA: Male antenna
FA: Female antenna
