# Supplementary material for: Antennal transcriptome analysis of chemosensory genes in the cowpea beetle, Callosobruchus maculatus (F.)
Source: PLoS One. 2022 Jan 19;17(1):e0262817. doi: 10.1371/journal.pone.0262817 (PMC8769365; doi:10.1371/journal.pone.0262817)
Supplement: S4 Table — (XLSX) [file pone.0262817.s004.xlsx]

## Sheet: ionotropic_receptor
S4 Table: Candidate ionotropic receptor (IR) in Callosobruchus maculatus identified from the de novo antennal transcriptome and the previous genomic construction data.
Gene name	Transcript ID	Origin	AA sequence	Length (AA)	Full lengths	Reference	Sequence name [species]	TMD (No.)	Category	Fold change (MA/FA)	FDR p-value (MA/FA)	Mean TPM (MA)	Mean TPM (FA)
CmacIR8a1	VEN34520.1	Callosobruchus maculatus (ASM90065972v1)	MSASFMVFVLLFCAFELRADAVKIILLTEDGQEDVILWYQESLEKLNADESLETITVQVNSSETDLEKLCDALSSGGTIFLDLTWAGNEEAKELSNTLNLPYIRIDVSISPFLEFLDKFLDVRNATDVALIVSDTSYIDQALYYWIETTRLRLMISESLNEITARKLKDIRPTPNNIAVLGPSKRLIEEYTKALHFDLMQHPDRMNMIFTDFKDSDFDRSLLKGNPIHLLTLNPSMCCSLLNSQEPCECSLDMDIQKTFLAQCLQLLYETIQTLQKEKLEFESVKCNSTSNNKEVQLHFEEIFENFINGQSLIKKDNYIIKLALSGIVEMGANSSTDVVATYEDGIVTAAENKSIRAIKPFYRIGITNALPWSYKAVDSNTGEYYWTGYCADFARKIAE…	889	Yes	ALR72538.1	ionotropic receptor 8a [Colaphellus bowringi]	3	antennal	–	–	–	–
CmacIR8a2	VEN34523.1	Callosobruchus maculatus (ASM90065972v1)	MISESLNEITARKLKDIRPTPNNIAVLGPSKRLIEEYTKALHFDLMQHPDRMNMIFTDFKDSDFDRSLLKGNPIHLLTLNPSMCCSLLNSQEPCECSLDMDIQKTFLAQCLQLLYETIQTLQKEKLEFESVKCNSTSNNKEVQLHFEEIFENFINGQSLIKKDNYIIKLALSGIVEMGANSSTDVVATYEDGIVTAAENKSIRAIKPFYRIGITNALPWSYKAVDSNTGEYYWTGYCADFARKIAEMMDFNFEFVEPKIGTFGEKIDGVWNGVIGDLATGETDMAITALIMTADKEEVVDFVAPYFEQTGITIVMRKPIRKTSLFKFMTVLKLEVWLSIVAALIVTGFMVWFLDKYSPYSARNNKEAYPYECREFTLKESFWFALTSFTPQGGGEAPKA…	736	Yes	XP_023311227.1	ionotropic receptor 25a [Anoplophora glabripennis]	3	antennal	–	–	–	–
CmacIR8a3	VEN34522.1	Callosobruchus maculatus (ASM90065972v1)	MLFLCNVTISVIVLLTEDGQEDVILWYQESLEKLNADESLETITVQVNSSETDLEKLCDALSSGGTIFLDLTWAGNEEAKELSNTLNLPYIRIDVSISPFLEFLDKFLDVRNATDVALIVSDTSYIDQALYYWIETTRLRLMISESLNEITARKLKDIRPTPNNIAVLGPSKRLIEEYTKALHFDLMQHPDRMNMIFTDFKDSDFDRSLLKGNPIHLLTLNPSMCCSLLNSQEPCECSLDMDIQKTFLAQCLQLLYETIQTLQKEKLEFESVKCNSTSNNKEVQLHFEEIFENFINGQSLIKKDNYIIKLALSGIVEMGANSSTDVVATYEDGIVTAAENKSIRAIKPFYRIGITNALPWSYKAVDSNTGEYYWTGYCADFARKIAEMMDFNFEFVEPK…	877	Yes	ALR72538.1	ionotropic receptor 8a [Colaphellus bowringi]	3	antennal	–	–	–	–
CmacIR8a4	Unigene_14699	de novo	MSASFMVFVSLLCAFELRADAVKIVLLTEDGQEDVILWYQESLEKLNADESLETTTVQVNSSETDLEKLCDAISSGGTIFLDLTWAGNEEAKDLSNTLNLPYIRIDVSISPFLEFLDKFLDARNATDVALIVSDTSYIDQALYYWIETTRLRLMISESLNEITARKLKDIRPTPNNIAVLGPSKRLIEEYTKALQFDLMQHPDRMNMIFTDFKDNEFDRSLLKGNPIHLLTLNPSMCCSLLNSQEPCECSLDMDIQKTFLAQCLQLLYETIQALQKEKLEFESVKCKSTSNNKEVQLNFEEIFKNFINGQSLIKKDNYIIKLALSGIVEMGANSSTDVVATYEDGIVTAAENKSIRAIKPFYRIGITNALPWSYKAVDSNTGEYYWTGYCADFARKIAE…	889	Yes	XP_023311227.1	ionotropic receptor 25a [Anoplophora glabripennis]	3	antennal	–	–	–	–
CmacIR25a1	VEN34334.1	Callosobruchus maculatus (ASM90065972v1)	MDHKYKSLLQNVATRHIITPIGMGNTVADQLTNLRKLDIVNFFVLANLNNIKRVLDAADSISFFNRKFAWHVITQDDGDIKCICRNATIMFVKPLPNTANQDRLGTMQRTYQLNAEPTIAAAFYFDLALHSFMAIKEMISDGAWRKNNVTKYITCDDYNGNNSPKRIGLSLRKYLSKESTEPPTYGQFQITQNGLSYMDFQMAISSVGVRDGASDKSFNLGTWTSGFDNNLTLVDQKVMSNLTADVVYRVVTVIQKPFVFPDEAAPKKFNGYCIDLIEKIAAELKFDYEIVAVDQFGVMDENGKWNGLVKELMEKKADIGLGSMSVMAERENVIDFTVPYYDLVGITILMKLSQTPTSLFKFLTVLENEVWLCILGAYFFTSFLMWVFDRWSPYSYQNN…	737	Yes	XP_018574744.1	ionotropic receptor 25a [Anoplophora glabripennis]	3	antennal	–	–	–	–
CmacIR25a2	Unigene_13735	de novo	MFSVVRLIFIIFIFNNWIWDGNGQTTQNINVLFVNEEGNEVAEKAIDVAMMYIKKNNKLGLSVDLRRVVGNRTDSTNFLEFLCSTYNSMLETQTYPHMVLDTTMTGIGSETVKSFTEALALPTVTASFGQEGDLRQWRDINEAEKEYLVQICPPADIIPEIVRTIVLYQNITNAAILFDESFVMDHKYKSLLQNVATRHIITPIGMGNTVADQLTNLRKLDIVNFFVLANLNNIKRVLDAADSISFFNRKFAWHVITQDDGDIKCVCRNATIMFVKPLPNTANQDRLGTMQRTYQLNAEPTIAAAFYFDLALHSFMAIKEMISDGAWRKNNVTKYITCDDYNGNNSPKRIGLSLRKYLSKESTEPPTYGQFQITQNGLSYMDFQMAISSVGVRDGASDK…	920	Yes	XP_018574744.1	ionotropic receptor 25a [Anoplophora glabripennis]	3	antennal	-1.24157	0.424501	30.0358	37.8476
CmacIR26a1	VEN63260.1	Callosobruchus maculatus (ASM90065972v1)	MTNLVVLVVLASIGCVTAVKHERKVINIAVFLDSDEQNEISILALSSIIRTVYSRTNYLLRPIIHRMHKYEVFKTGQIACSLLQEGVAAIFGPESQDINEIVQSISTSLQIPQFQTFWNSKLKAYHDHRGHGGNELYTFNLYPSPTNLAKALATLVRENDWKNYIVMYENDEGLLRLQEALKHRSTQEAAVVFKKLGDKENYRSMLKEIKRTGMLHFILDCETENILDVLKEAKEQKLLTEFHSYILTSLDAHTLNWAELKGVSSNITAFRLVDPSSNIVKEAASVWTLVMKYSKDYLHPYWNVSDDIDFFNSKHFSEITSFNIKTKTALFYDAVNLFFSTLSDIEKKEALTIKPLSCQNLQKSAHGAQLSKALKKVHSEVGLLSGPINGFDSYGYRKN…	927	Yes	AUF73077.1	ionotropic receptor [Anoplophora chinensis]	3	antennal	–	–	–	–
CmacIR26a2	VEN63261.1	Callosobruchus maculatus (ASM90065972v1)	MTNLVVLVVLASIGCVTAVKHERKVINIAVFLDSDEQNEISILALSSIIRTVYSRTNYLLRPIIHRMHKYEVFKTGQIACSLLQEGVAAIFGPESQDINEIVQSISTSLQIPQFQTFWNSKLKAYHDHRGHGGNELYTFNLYPSPTNLAKALATLVRENDWKNYIVMYENDEGLLRLQEALKHRSTQEAAVVFKKLGDKENYRSMLKEIKRTGMLHFILDCETENILDVLKEAKEQKLLTEFHSYILTSLDAHTLNWAELKGVSSNITAFRLVDPSSNIVKEAASVWTLVMKYSKDYLHPYWNVSDDIDFFNSKHFSEITSFNIKTKTALFYDAVNLFFSTLSDIEKKEALTIKPLSCQNLQKSAHGAQLSKALKKVHSEVGLLSGPINGFDSYGYRKN…	881	Yes	XP_028155734.1	glutamate receptor ionotropic, kainate 2-like isoform X1 [Diabrotica virgifera virgifera]	3	antennal	–	–	–	–
CmacIR26a3	VEN63262.1	Callosobruchus maculatus (ASM90065972v1)	MTNLVVLVVLASIGCVTAVKHERKVINIAVFLDSDEQNEISILALSSIIRTVYSRTNYLLRPIIHRMHKYEVFKTGQIACSLLQEGVAAIFGPESQDINEIVQSISTSLQIPQFQTFWNSKLKAYHDHRGHGGNELYTFNLYPSPTNLAKALATLVRENDWKNYIVMYENDEGLLRLQEALKHRSTQEAAVVFKKLGDKENYRSMLKEIKRTGMLHFILDCETENILDVLKEAKEQKLLTEFHSYILTSLDAHTLNWAELKGVSSNITAFRLVDPSSNIVKEAASVWTLVMKYSKDYLHPYWNVSDDIDFFNSKHFSEITSFNIKTKTALFYDAVNLFFSTLSDIEKKEALTIKPLSCQNLQKSAHGAQLSKALKKVHSEVGLLSGPINGFDSYGYRKN…	841	Yes	APC94352.1	ionotropic receptor 7 [Pyrrhalta aenescens]	3	antennal	–	–	–	–
CmacIR26b	VEN63255.1	Callosobruchus maculatus (ASM90065972v1)	MSFIISVVLSSLFINGCKSESVQQKQIYKIGGIFSNVDHGIAFEIAAFSANNKYPWSEIELVPSTHNVKYHDALKAYSTTCDLLRDGLAGLFGPSSDFSSTYIQSICDAKEIPHIETHCNFNIKRNDSLVNLHPHPKSLSNLFLDIVEAYGWQKIVIMYDNDDSLLGVRTLLGLNKKEKIVVIKQLETQDSGNFRPALTTIKATGNTEFVLACSMDIMEDVLKQLQQVGMMTDIYSYIITNLDVQTLDLSPYQYAGTNITLKTVKGLTGLVKFDIEGFRTDFNVDIMELSQGGLINVGQWNSLRRSLNTYRPEKISTRIGADDLFNRTFTVIITISQPYGMLTETTTQLVGNDRFEGFCIDVIRELSSILGFNYTFVIQDDGANGVFNPTTGQWNGMIR…	754	Yes	XP_028145793.1	glutamate receptor ionotropic, kainate 3-like isoform X3 [Diabrotica virgifera virgifera]	3	antennal	–	–	–	–
CmacIR40a1	Unigene_14885	de novo	TVFPTIISPTMAHGARYKLLLLVMAICMQESEARLQRDAERYGVKHIRDNYGADLCAAILDIIEGFPLEKITIGFDNRADTNFVQYLTRLLQRNNITVTLFNLTSVDIQQKYLNYMAYHIENYVKCYTIFIGHHKLYEHILLEIDDNNFVRRNIFYIFYWGRSPFSKEFLKCIKYNMKVFAITNPRNGTFRIFYSQTTSSREHQLDMVNWWNEGSGIFNHPTLPITKSVYKNFEGKVFSVPVLHKPPWHFVRYMNSTKTKDTVIKVLGGRDDKVLRLLSQKLNFRFEYFDPPEKIQGTYDSETGIFNGVLGLIGRREADLFLGDVALTYERSKVVEFSFITLADSGAFVTHAPSKLNEALALLRPFHWQVWPAIGVTFMVVGPVLYFIIYLSNKWNPTM…	722	Yes	XP_023310509.1	ionotropic receptor 40a [Anoplophora glabripennis]	3	antennal	-1.9143	0.412067	1.54484	2.95936
CmacIR40a2	Unigene_14886	de novo	TVFPTIISPTMAHGARYKLLLLVMAICMQESEARLQRDAERYGVKHIRDNYGADLCAAILDIIEGFPLEKITIGFDNRADTNFVQYLTRLLQRNNITVTLFNLTSVDIQQKYLNYMAYHIENYVKCYTIFIGHHKLYEHILLEIDDNNFVRRNIFYIFYWGRSPFSKEFLKCIKYNMKVFAITNPRNGTFRIFYSQTTSSREHQLDMVNWWNEGSGIFNHPTLPITKSVYKNFEGKVFSVPVLHEADLFLGDVALTYERSKVVEFSFITLADSGAFVTHAPSKLNEALALLRPFHWQVWPAIGVTFMVVGPVLYFIIYLSNKWNPTMRIRSQIRLFFDCTWFTVTILLKQTGREPSSSHKVRFVLVLLSISATYVITDMYSANLTSLLAKPGRERAIHN…	650	Yes	XP_023310509.1	ionotropic receptor 40a [Anoplophora glabripennis]	3	antennal	1.47814	0.960702	2.10125	1.41365
CmacIR41a	Unigene_04042	de novo	MRGNMRLEQQQGVNLLANLIIQQYFFDLRCLIFFSDNENNLERFGNLSQVNMRVENDYIQPQLLFHNFGCDGIIIHTRNPVTVFKQFETEIRQHMERWPRRKFLIIESKDTSEGVTEIFGTKEIHYVPDVVVVERDRQDDHKLLLWTNRYVGENKNNEKVLIDIWNLDKANGTFEFGNELYPNKLLDQKKRPLRIGTIQYEPYTIVVNNNPKESKGSEMMGALTFAEKCNMEPVFVLNPSEYWGDIFDNWTGDGWDGYGILGNLAADKTDIGFAALYMWEQYYHYLDLSNMIEEASATLLVPAPRLLPAWLIPIRSYSNTMWLAVGVSFVVCITSMFYVKYLKKQIVKYKSSPHMNIDNLQLLDSSVFSILKMFVLQSITDAELPEGVNGQFFVAMVLI…	619	Yes	XP_023011479.1	uncharacterized protein LOC111518299 [Leptinotarsa decemlineata]	3	antennal	-1.33566	0.769746	5.14798	6.94094
CmacIR75a	VEN62009.1	Callosobruchus maculatus (ASM90065972v1)	MYIMLHFWKDLSKDYSTIVTTKTQIIHSPTDQQHQLYFLDMRCSHYKDILNQAQDKGLFRDPIRFILWEPTPDQLAPYYFRVDSRVYTVVKQNEKYVTQTVYKIGVRSSEILENFVGVYDPKEGFTTFSDVAVFRNRSNLSGLEVNVTYVATNPDTLAHLEDYRYVLTTKTSTQCFYTYDRIDYVDFIPAWTPTFMKFIFRSPPLSYVTNIFTLPFDTHVWYSSFVLCAIIFIVIYLIVSWEWKNRIFRRKVEKTHGALRPDILEVAVMEMGAITQQGSDTEPRSSAGRVAYFIALISLMFLYTSYSANIVALLQSTTENIRTIEDLLNSRISLGALDVVYNRYYFEHAQDPIRKAIYQQKIAPKGQKAKFISLEEGMSRVRDEFFGFHSELSVAYKIV…	509	Yes	APC94348.1	ionotropic receptor 5, partial [Pyrrhalta aenescens]	3	antennal	–	–	–	–
CmacIR75b	Unigene_16206	de novo	MGSLKQYFRQYFFQTWNLQDFTVRKYLKKDEMHFFKHAFHNNWLILDFVNCPGAFNVLNAMRDHQLFSTTAKYLILVDAKSYDTLLETVEQCEIFPMSEVTIATFLSDSDARLYKPYKISESTDLILETCGNWSKNDGMQNLCEELKIERRHDFGKYEIKISVVVKRNESIDIKNFDDLLEVTGDEPYFFNDIANIYNLMQYINATFTLRPFQSYGYLNTTTGKFSGMMGDIIEGKSDITGLAFIPTDIRCQYLDLIKSFQQYGTKFVLKRPSLSFIENIFLMTFTKKVWLATLLVLIIFGCVLYFLLNWELKHKKYLRTKHTRYTVSDITLVSLEAVCQQGTFTDSSTYSGRIIILILFTAFMFLYVAYSAYILVLLQSTTPITSIHDLVDSRIECGG…	567	Yes	XP_023026955.1	glutamate receptor 1-like [Leptinotarsa decemlineata]	3	antennal	-1.4686	0.201936	7.77965	11.5629
CmacIR75c	VEN51409.1	Callosobruchus maculatus (ASM90065972v1)	MGIMAVILKLIFANEIRIRKSNHMHGVESSWSFLLLFTLGAFCQQGATCVPKLFSSRIISIFVFLFCILVYQFYSASIVSYLLMDPPRTIFNLKDLLESRLLIGVEDILIDRNYFIQTTDPYAIQLYESKIKGESNSSGFYPPKEGISLVRQGDFAFHVETSTAYPIIERTFTNEEICDLEEVQMYRTQPMYTNLQKNSPFREMMNFCMFKLMENGNMDRLRKYWDARKPVCIQAAKKKQIHVNLREFSCGLVALCYGFSFSLVFLLTEFIMRSNVWRAIKHMFRRTSGYLYPYTE	296	No	XP_019876573.1	glutamate receptor ionotropic, kainate 2-like [Aethina tumida]	3	antennal	–	–	–	–
CmacIR76b1	VEN46806.1	Callosobruchus maculatus (ASM90065972v1)	MGLMEILVAGLCLNSTCKEDLETPRINHRKNLLSKLKEDIKTETFKIATFQNNYLNGYTKKNGVIEGTGVAFDIIKILQEKLKFNYTTVIPENEVYLTENVREKGAKMLLDTQQADFIAGFLPMITTKDDNVTYSRSLDTADWSILLRRPRESAQGSGLLAPFDGAVWALIVVSVLAVGPIVHILIAIGWRAITSPTEGDDPKQYNLSNCMWFVYGALLKQGSTLNPKTDSARLLFATWWLFILILTAFYTANLTAFLTLSKFTLPINSASDLGRKRIKWVTNKANGIRDVITSESRADIKPSDKLIHEIGIYRECPNLDDKTIVEDYVSGKSMMFVREVSVLYHLMYSDYKEKVKRGIDETKRCTYVVAKFPVFQFPRAFAYSSNFKYKVLFDSTIQH…	455	Yes	AVN97884.1	ionotropic receptor 2, partial [Anoplophora chinensis]	3	antennal	–	–	–	–
CmacIR76b2	Unigene_09282	de novo	MGLMEILVAGLCLNSTCKEDLETPRINHRKNLLSKLKEDIKTETFKIATFQNNYLNGYTKKNGVIEGTGVAFDIIKILQEKLKFNYTIVIPENEVYLTENVREKGAKMLLDTQQADFIAGFLPMITTKDDNVTYSRSLDTADWSILLRRPRESAQGSGLLAPFDGAVWALIVVSVLAVGPIVHILIAIGWRAITSPTEGDDPKQYNLSNCMWFVYGALLKQGSTLNPKTDSARLLFATWWLFILILTAFYTANLTAFLTLSKFTLPINSASDLGRKRIKWVTNKANGIRDVITSESRADIKPSDKLIHEIGIYRECPNLDDKTIVEDYVSGKSMMFVREVSVLYHLMYSDYKEKVKRGIDETKRCTYVVAKFPVFQFPRAFAYSSNFKYKDLFDSTIQH…	553	Yes	XP_018568700.1	glutamate receptor ionotropic, delta-1 [Anoplophora glabripennis]	3	antennal	-1.30581	0.139287	34.8532	46.1686
CmacIR77a1	Unigene_15922	de novo	MKEFMTVWNGLWGKTYDAVNTNHPPSHRKTKKTQDAANSKLRWTLNRYKSAITIALLGLCGLMIGTFINVVNPYDIVYRWKLIFEEGGEIFELWRAPPVELYLRVHLWNVTNRDEYLSGQDDKLKLQEVGPYVYRELMSHENVTFNENGTLTAVPVHPLVWVPELSEGRSEDDLLILPNIALLSIADVVSDESMLTKWGLNVIIRRTDSRPLVQMTAKEFMFGYSNALMTLGNSFMPNWIYFDKLGLIDRMYDFDGDYETVYDGQKLGLKNIGLIEKYRGSTKIPQWESPCGDVTGASDGTKFPGYIQPNDTLLFFRKSMCRAKSLVKVNETIANGLKAYVYNFDPEADDNGRVHERNKCFCRKQDKCMPRGLLDVRGCYYGFPIALSYPHFLDGDLPA…	571	Yes	XP_023012153.1	scavenger receptor class B member 1-like [Leptinotarsa decemlineata]	3	antennal	1.29092	0.385718	182.256	141.81
CmacIR77a2	VEN33780.1	Callosobruchus maculatus (ASM90065972v1)	MKEFMTVWNGLWGKTYDAVNTNHPPSHRKTKKTQDVANSKLRWTLNRYKSAITIALLGLFGLMIGTFINVVNPYDIVYRWKLIFEEGGEIFELWRAPPVELYLRVHLWNVTNRDEYLSGQDDKLKLQEVGPYVYRELMSHENVTFNENGTLTAVPVHPLVWVPELSEGRSEDDLLILPNIALLSIADVVSDESMLTKWGLNVIIRRTDSRPLVQMTAKEFMFGYSNALMTLGNSFMPNWIYFDKLGLIDRMYDFDGDYETVYDGQKLGLKNIGLIEKYRGSTKIPQWESPCGDVTGASDGTKFPGYIQPNDTLLFFRKSMCRAKSLVKVNETIANGLKAYVYNFDPEADDNGRVHERNKCFCRKQDKCMPRGLLDVRGCYYGFPIALSYPHFLDGDLPA…	571	Yes	AZQ24970.1	ionotropic receptor [Aphidius gifuensis]	3	antennal	–	–	–	–
CmacIR93a1	Unigene_18919	de novo	MLLEVFWWIALVEIVKCDNFPSLLTANASIAIVIDRQFVGEEHDVIKAEIEKFVDYVKREVLKSGGVNTFYFSWAAINVKRDFSAILSIASCENTWRLFRAADPENILHMAVTESECPRLPTDRAITVPLVTKGKELPQLVLDFKTEDIYDWKSAVIIYDETLDRDMAGGLVKAISQRSSNEAKSTGVSLIKLKRRLSKEGLWAKLSTIHTETVGTNFLAIVSYNLISTMMDLTKSLNLVNTETQWLYVISDTNVKFHDMAPFRKMLREGDNVAFVYNTSHAGDECLDGRKCHMEELIMSFSKALSDAVKDEFEIASQVSEEEWEAIRPTKAERRNFLHANIRKDLTKNGVCGNCTFWKVCTGDTWGGEFQGKAINIKLQDVGTWRPSDGTSFSDVLFL…	844	Yes	XP_018576792.1	ionotropic receptor 93a isoform X1 [Anoplophora glabripennis]	3	antennal	-1.07887	0.999871	9.29323	10.1931
CmacIR93a2	VEN41856.1	Callosobruchus maculatus (ASM90065972v1)	MNPLTSIPYIKEYSGEDEFTTMLLEVFWWIALVEIVKCDNFPSLLTANASIAIVIDRQFVGEEHDVIKSEIEKFVDYVKREVLKSGGVNTFYFSWAAINVKRDFSAILSIASCEDTWRLFRAADPENILHMAVTESECPRLPTDRAITVPLVTKGKELPQLVLDFKTEDIYDWKSAVIIYDETLDRDMAGGLVKAISQRSSNEAKSTGVSLIKLKRRLSKEGLWAKLSTIHTETVGTNFLAIVSYNLISTMMDLTKSLNLVNTETQWLYVISDTNVKFHDMAPFRKMLREGDNVAFVYNTSHAGDECLDGRKCHMEELIMSFSKALSDAVKDEFEIASQVSEEEWEAIRPTKAERRNFLHANIRKDLTKNGVCGNCTFWKVCTGDTWGGEFQGKAINIK…	698	Yes	XP_018576792.1	ionotropic receptor 93a isoform X1 [Anoplophora glabripennis]	3	antennal	–	–	–	–
CmacIR93a3	VEN41861.1	Callosobruchus maculatus (ASM90065972v1)	MEEDFDIECSDEEFKDCKGPWEPEPEEIDRLYTALQNGEYQELKWSCPGYRSPSPEKVEEQEEETDSKEPEEQSDFDFMEENTNTPKLKVNRNKAIVIDRQFVGEEHDVIKSEIEKFVDYVKREVLKSGGVNTFYFSWAAINVKRDFSAILSIASCEDTWRLFRAADPENILHMAVTESECPRLPTDRAITVPLVTKGKELPQLVLDFKTEDIYDWKSAVIIYDETLDRDMAGGLVKAISQRSSNEAKSTGVSLIKLKRRLSKEGLWAKLSTIHTETVGTNFLAIVSYNLISTMMDLTKSLNLVNTETQWLYVISDTNVKFHDMAPFRKMLREGDNVAFVYNTSHAGDECLDGRKCHMEELIMSFSKALSDAVKDEFEIASQVSEEEWEAIRPTKAERR…	741	Yes	XP_018576792.1	ionotropic receptor 93a isoform X1 [Anoplophora glabripennis]	3	antennal	–	–	–	–
CmacIR101	Unigene_23810	de novo	VMKHFGGRPQGRDIGYYPKSYLIQIRSRNEAKINIKYLSKFVSWNPHAKFLIVSSQVFDEPEEVALEAFQALFAANTVSIAVMLPDPKNNTNFLVFSWRPAANYTCSPDHLEALLINTCYFGNIKRKQTWFPDVLRIKHQKDYGCAVKVSYFIWPPFVIQNGHKLDGIEVSLLKMIEERLDIVMEFEKSNFTDWGTVHEDGRAEGDMKLLQDNQLDIVLGGYMKTEPRCVYLDCTRTYYQESFLWCVPHSPLMFGLSAMADYIGINVWIGHLSLVFVLTMLIWYLSFLTSNETVFFKRIGNTVLYSLSISLGNCCSQPPRSIPVRYFTALLLFLGLYMSTVYTSNFTSMLADPHYVEKYGKVESIFEHDLKTFYSIKKWILYDENDMSSNGSINGIPLR…	556	Yes	XP_023023422.1	uncharacterized protein LOC111511625 [Leptinotarsa decemlineata]	3	divergent	-1.54756	0.982909	0.535779	0.844914
CmacIR102	VEN60752.1	Callosobruchus maculatus (ASM90065972v1)	MYLCVAGCIVLMYGLVATIVALLTGSTIMYLIYSCLLCLLFSMFLMYDTQQVVGGKRIQLSTEEYILGALTLYIDIVTIFILLMDIIG	88	No	ABD36126.1	glutamate receptor Gr3 [Bombyx mori]	3	divergent	–	–	–	–
CmacIR109a	VEN58394.1	Callosobruchus maculatus (ASM90065972v1)	VAGLSRLPSSTSLRIIAVFYLTYCLTIDSAYLGMLSSILTKPLPDKGENIWHSGVRCNVSNYLDRSTSLFYLLHANGRMIPEFTEQYGSGCVNETHRLLLERLARTQQNSTLLFHSLMRTMPTEASMVQHGLFLPLHSTLFCTYFIGRFTALKESLQFWSQQMVEMGFIVKWTRDVTEPRRMTEHDKESIAEPLKLEHFEILFKALLLGYLLATFQLVGEIVYKKLDTKYYLTNKIRAYQFLKKSHSAANE	251	No	XP_013194002.1	PREDICTED: glutamate receptor ionotropic, NMDA 2A [Amyelois transitella]	3	divergent	–	–	–	–
CmacIR109b	VEN56935.1	Callosobruchus maculatus (ASM90065972v1)	GLSRLPSSTSLRIIAVFYLTYCLTIDSAYLGMLSSILTKPLPDKGENIWHSGVRCNVSNYLDRSTSLFYLLRANGRMIPEFTEQYGSGCVNETHRLLLERLARTQQNSTLLFHSLMRTMPTEASMVEHGLFLPLHSTLFCTYFIGRFTALKESLQFWSQQMVEMGFIVKWTSDVTELRRMTEHDKESTAEPLKLEHFEILFKALLLGYLLATFQLVGEIVYKKLDKKYYLTNKICAYRFLKKSHTAANE	249	No	OAD55050.1	Glutamate receptor, ionotropic kainate 1, partial [Eufriesea mexicana]	3	divergent	–	–	–	–
CmacIR151	VEN46790.1	Callosobruchus maculatus (ASM90065972v1)	MKLILAKWWLVTNILVNVFFKVLLSSYLIMPLYENWNGVEDLLDHGFTFATSQDDYNYMQRSCTRPTRFCTEFAKRATPVSDICETFRGFRDNKVAMVIERTSFMYLVKTNRCGLSLNFLMLVTYFPLDVGAGYQSPMYRKNAPYIEKFSSVIQRMVESGVTQYWMKSVQQGKDIFDVDLVWFISHPRSLANFRSTLYLLIVGHICSAFVFICEIASARFSFKWPTVWNACNEKINF	237	No	KAE8573353.1	Ionotropic receptor 75f [Halyomorpha halys]	3	divergent	–	–	–	–
CmacIR152a	VEN36047.1	Callosobruchus maculatus (ASM90065972v1)	MSEKDSGSQLPKTSSSSSRRVDRSEDLPSTSGIKAEFSIKITIAPEDNKSLQSLDDLENMLRQKSEAEDEGSFVTVPSFTKEIATSVEPGMIQIGTKRHQSVAAVPVVVENVPPPPYYSSPQSRMENNTSSAGPQTAPVGGSPPPYTPYVAPRINSFNNVKMRNQYILKVFLILAVQLLITVGFIALIIFDNRKRKFMLKNEFLYYMALIATLGVYIFLVCCPQVRRTTPINFICLGFLLHIQKLIFLSNPFKVMLLIIPDFWSILCRSLYIMLF	275	No	JAA74517.1	ionotropic receptor onIR56e.1, partial [Dendroctonus ponderosae]	3	divergent	–	–	–	–
CmacIR152b	VEN36048.1	Callosobruchus maculatus (ASM90065972v1)	MQEIATSVEPGMIQIGTKRHQSVAAVPVVVENVPPPPYYSSPQSRMENNTSSAGPQTAPVGGSPPPYTPYVAPRINSFNNVKMRNQYILKVFLILAVQLLITVGFIALIIFDNRKRKFMLKNEFLYYMALIATLGVYIFLVCCPQVRRTTPINFICLGFLLHIQKLIFLSNPFKVMLLIIPDFWSILCRSLYIMLF	196	No	JAA74517.1	ionotropic receptor onIR56e.1, partial [Dendroctonus ponderosae]	3	divergent	–	–	–	–
CmacIR152c	VEN36049.1	Callosobruchus maculatus (ASM90065972v1)	MQEIATSVEPGMIQIGTKRHQSVAAVPVVVENVPPPPYYSSPQSRMENNTSSAGPQTAPVGGSPPPYTPYVAPRINSFNNVKMRNQYILKVFLILAVQLLITVGFIALIIFDNRKRKFMLKNEFLYYMALIATLGVYIFLVCCPQVRRTTPINFICLGFLTFFSAAHSEVDIPF	174	No	ABD36124.1	glutamate receptor Gr1 [Bombyx mori]	3	divergent	–	–	–	–
TMD: Transmembrane domain
MA: Male antenna
FA: Female antenna
