# Supplementary material for: Antennal transcriptome analysis of chemosensory genes in the cowpea beetle, Callosobruchus maculatus (F.)
Source: PLoS One. 2022 Jan 19;17(1):e0262817. doi: 10.1371/journal.pone.0262817 (PMC8769365; doi:10.1371/journal.pone.0262817)
Supplement: S5 Table — (XLSX) [file pone.0262817.s005.xlsx]

## Sheet: sensory_neuron_membrane_protein
S5 Table: Candidate sensory neuron membrane protein (SNMP) in Callosobruchus maculatus identified from the de novo antennal transcriptome.
Gene name	Transcript ID	Origin	AA sequence	Length (AA)	Full lengths	Reference	Sequence name [species]	TMD (No.)	Numbers of cysteine residues (Extracellular domain)	Fold change (MA/FA)	FDR p-value (MA/FA)	Mean TPM (MA)	Mean TPM (FA)
CmacSNMP2	Unigene_18295	de novo	MMLKNFCTVKVLFVTTVFLVVLLAGLLVLFFVGIPVIIEDQIEKNVRLDTGTLQWDRFVKLPLAFDVKVFLFAVTNGVDVVNNKEIPIMKEIGPYHYSEEREKHITGFNDDEDSVTFKQTMTLKFNQEASGVLKEDDLITVINPLMITLSQVTSTLERFVIGGCLEKVIPSEYSKMLITVPVKMLIMDGIPFGFRNASMGVACNIVRDKLLEKTANMKNVERILDPNDGEVDYLKFAYLQYKVRGPDGEYTTLRGRKDVNKLGTIIRWNGKPFLEGIWGRSVSVNNDTCNRIRGTDSTLYPPHITKSGIFEIFSTDICRAIKITYKAPATYMGLDALRFGLSEDVFKSEDPEHDCYCTKLMSDETGSKSCFLDGTLDVQSCLGEPLLLSLPHFLYADEE…	522	Yes	ALR72544.1	sensory neuron membrane protein SNMP2 [Colaphellus bowringi]	2	8	-1.19354	0.999871	7.11065	8.62756
TMD: Transmembrane domain
MA: Male antenna
FA: Female antenna
