# Supplementary material for: Antennal transcriptome analysis of chemosensory genes in the cowpea beetle, Callosobruchus maculatus (F.)
Source: PLoS One. 2022 Jan 19;17(1):e0262817. doi: 10.1371/journal.pone.0262817 (PMC8769365; doi:10.1371/journal.pone.0262817)
Supplement: S6 Table — (XLSX) [file pone.0262817.s006.xlsx]

## Sheet: odorant_binding_protein
S6 Table: Candidate odorant binding protein (OBP) in Callosobruchus maculatus identified from the de novo antennal transcriptome and the previous genomic construction data.
Gene name	Transcript ID	Origin	AA sequence	Length (AA)	Full lengths	Reference	Sequence name [species]	Numbers of Cys residues	Category	Fold change (MA/FA)	FDR p-value (MA/FA)	Mean TPM (MA)	Mean TPM (FA)
CmacOBP1	VEN40524.1	Callosobruchus maculatus (ASM90065972v1)	MMSNCVILVFSCIILFHAQAMDLTEYLKTKPGFENCLTSNSLDISALKSNPTSPEALCFAKCMIEEKGMLDADGNVKTELLVDDKNMAEMTPEEMETVEKMKVCLQDVVIKKCEDILQFVKCSEEIFKHFWE	132	Yes	AHA33381.1	odorant-binding protein 3 [Batocera horsfieldi]	6	classical	–	–	–	–
CmacOBP2	Unigene_21347, VEN49321.1	de novo, Callosobruchus maculatus (ASM90065972v1)	MISVPAFVKNRQVNKMKLFLFTLCVCSVLMTISAKPALPDEHEEKFRKVSDECLSASGASKEAVEKTWNGEFDEADDKLKDHMLCFNKKLGSMTEDGKIDEEAAKKLLGEILDDEGEVTAIVDKCAVEKDTPKDTAFHMSKCIHEALLRTDD*	152	Yes	AAO18186.1	13 kDa hemolymph protein d precursor, partial [Tenebrio molitor]	4	minus-C	-1.04315	0.999871	4493.37	4724.23
CmacOBP3	VEN42702.1	Callosobruchus maculatus (ASM90065972v1)	MLYSLPDIMFHRYILFLFATSWCTLGMPILSTEDYGDKLNSMVKMLHDTCVARSGVKESTIEETKTGKFGNDEKAKRYVHCVWTSTVISDSGDIDMDMVKEICPPKIKNKAPKILEDCFGKYSDQPTLENRLYEMTKCIYKSDPDDFIMF	150	Yes	ALR72504.1	odorant binding protein 16 [Colaphellus bowringi]	5	minus-C	–	–	–	–
CmacOBP4a	Unigene_21605	de novo	KLKLTSLWVVFFVKEQTMKYLVVLGALLGLASAQSPSQMKLLVRLHSECKAVTGVNDALATGVMAGKFPDDETLKKHLLCIYKKSGFMGDDGHIQKDVTQVIYETALKDEAKAEQLVDICAVEKDTPENTAFEMSKCVWDNTKGVV*	146	Yes	AUF72979.1	odorant-binding protein [Anoplophora chinensis]	4	minus-C	1.66411	0.863261	18.0222	10.8982
CmacOBP4b	VEN49319.1	Callosobruchus maculatus (ASM90065972v1)	MKYLVVLGALLGLASAQSPSQMKLLVRLHSECKAVTGVNDALATGVMAGKFPDDETLKKHLLCIYKKSGFMGDDGHIQKDVTQVIYETALKDEAKAEQLVDICAVEKDTPENTAFEMSKCVWDNTKGVV	129	Yes	AUF72979.1	odorant-binding protein [Anoplophora chinensis]	4	minus-C	–	–	–	–
CmacOBP5a	Unigene_03630	de novo	PYAKAMMSRKFICHKIFVFMFVISVCRSDNNNMRLKDVLRDSSRYNNNNDNRTDGNGDNFDENDFKGATNKMMDRCSSNSKSDNNNNGNNGDNNNYRGRNYGFDSDRNNEYSDNNYRYNNGNSYNGNSGNSDGQNNNDRYYGREYNSYGGSYSDNNRDNRDRKNCDTSYNGGGNDRSSGGYGYSEYDRDYSNDNKQGMNSYDSRNRDSSSRSNGYDNGYGASTTSYQRSNYNSRSNTGYFVKRDLKSKIRPKRYNKRDYDNQCISQCIFGYMELLDDDQVPSETSVIKWVQDHIADDDLKRIKTLREIRKCFGRLSTNDIQDGCEYSKELSRCLNLELE*	339	Yes	XP_023013553.1	TBC1 domain family member 5 homolog A-like [Leptinotarsa decemlineata]	7	classical	-1.15319	0.926418	154.522	179.611
CmacOBP5b	Unigene_03629	de novo	PYAKAMMSRKFICHKIFVFMFVISVCRSDNNNMRLKDVLRDSSRYNNNNDNRTDGNGDNFDENDFKGATNKMMDRCSSNSKSDNNNNGNNGDNNNYRGRYRVKRESSEIFKRYNESNNFYRNYGFDSDRNNEYSDNNYRYNNGNSYNGNSGNSDGQNNNDRYYGREYNSYGGSYSDNNRDNRDRKNCDTSYNGGGNDRSSGGYGYSEYDRDYSNDNKQGMNSYDSRNRDSSSRSNGYDNGYGASTTSYQRSNYNSRSNTGYFVKRDLKSKIRPKRYNKRDYDNQCISQCIFGYMELLDDDQVPSETSVIKWVQDHIADDDLKRIKTLREIRKCFGRLSTNDIQDGCEYSKELSRCLNLELE*	361	Yes	XP_023013553.1	TBC1 domain family member 5 homolog A-like [Leptinotarsa decemlineata]	7	classical	-1.07811	0.999871	26.4334	28.7484
CmacOBP5c	VEN54436.1	Callosobruchus maculatus (ASM90065972v1)	MMSRKFICHKIFVFMFVISVCRSDNNNMRLKDVLRDPSRYNNNNDNRTDGNGDNFDENDFKGATNKMMDRCSSNSKSDNNNNGNNGDNNNYRGRNYGFDSDRNNEYSDNNYRYNNGNSYNGNSGNSDGQNNNDRYYGREYNSYGGSYGDNNRDNRDRKNCDTSYNGGGNDRSSGGYGYSEYDRDYSNDNKQGMNSYDSRNRDSSSRSNGYDNGYGASTTSYQRSNYNSRSNTGYFVKRDLKSKIRPKRYNKRDYDNQCISQCIFGYMELLDDDQVPSETSVIKWVQDHIADDDLKRIKTLREIRKCFGRLSTNDIQDGCEYSKELSRCLNLELE	334	Yes	JAA74392.1	Odorant binding protein 5 [Ips typographus]	7	classical	–	–	–	–
CmacOBP5d	VEN54437.1	Callosobruchus maculatus (ASM90065972v1)	MMSRKFICHKIFVFMFVISVCRSDNNNMRLKDVLRDPSRYNNNNDNRTDGNGDNFDENDFKGATNKMMDRCSSNSKSDNNNNGNNGDNNNYRGRYRVKRESSEIFKRYNESNNFYRNYGFDSDRNNEYSDNNYRYNNGNSYNGNSGNSDGQNNNDRYYGREYNSYGGSYGDNNRDNRDRKNCDTSYNGGGNDRSSGGYGYSEYDRDYSNDNKQGMNSYDSRNRDSSSRSNGYDNGYGASTTSYQRSNYNSRSNTGYFVKRDLKSKIRPKRYNKRDYDNQCISQCIFGYMELLDDDQVPSETSVIKWVQDHIADDDLKRIKTLREIRKCFGRLSTNDIQDGCEYSKELSRCLNLELE	356	Yes	JAA74392.1	Odorant binding protein 5 [Ips typographus]	7	classical	–	–	–	–
CmacOBP6a	Unigene_23724	de novo	MKIMLTNLNGPLKLLLLFCFATKAMGLSEEMQELADMLHKTCVEETSANEDDISNARHGQFADDEKFKCYIFCIMAQMACIEDDGTIDEEATIAVLPDEFKDKAAPIVRKCGTIKGATPCESAWLTHKCYQSEAPDDYFLV*	141	Yes	ALR72495.1	odorant binding protein 7 [Colaphellus bowringi]	7	classical	-1.09558	0.999871	5369.15	5917.76
CmacOBP6b	Unigene_18781	de novo	ILHIKIMLTNLNGPLKLLLLFCFATKAARGLSEEMQELADMLHKTCVEETSANEDDISNARHGKFADDEKFKCYIFCIMAQMACIEDDGTIDEEATIAVLPDEFKDKAAPIVRKCGTIKGATPCESAWLTHKCYQGEAPDDYFLV*	145	Yes	XP_023014264.1	general odorant-binding protein 69a-like isoform X1 [Leptinotarsa decemlineata]	7	classical	1.66881	0.999871	2.459	1.46471
CmacOBP7	VEN37246.1	Callosobruchus maculatus (ASM90065972v1)	MLNLVLLFIGLCSTATFVHAVDEEVQALMDNLHNECLGQTGVDENLILNARKGEFPEDPKLKCYMRCILNEIGTIEDDGSIDVDGVLAVLPEEFKDQAEPVFRKCANIGGSDPCDIVFLTNKCAYAENPSVSIVK	135	Yes	ALR72508.1	odorant binding protein 20 [Colaphellus bowringi]	6	classical	–	–	–	–
CmacOBP8	Unigene_23725	de novo	MILRLSAILLLFFTSIKGFSEHEMMSNIKNLGLICDKTFSVSDAIKEDVNNHRIWSDDENFKCYLHCMMQEASVFTPSGTVDEDACIDYLADNYRDEFIPIIRRCGTKKGANDCETAWLTNQCWAESPRYLVL*	133	Yes	AXO78384.1	odorant binding protein 6 [Xylotrechus quadripes]	7	classical	-1.08324	0.999871	1503.36	1634.43
CmacOBP9	VEN34586.1	Callosobruchus maculatus (ASM90065972v1)	MLLKCIILLVTFANVYCVSDEMRDLMDNLHKTCVANTGVDEALIVDANQGHFEDDEKLKCYMRCVLDEVGLFEGDVFDLEGCIAMLPDEVRDTKLSDVMRACGASSTGSCQSMFDLNKCVYKGAPDLYFLP	131	Yes	QLQ34534.1	odorant binding protein 3 [Callosobruchus chinensis]	7	classical	–	–	–	–
CmacOBP11	VEN51616.1	Callosobruchus maculatus (ASM90065972v1)	MKFILLLLCMFLVTHRISSMTVKQFNATRNWCGILVKISRKLRVCYIHCILNTYNLLNKDLIFDWEGGIKALKGNAPESIAEPGAVTIENCKDAIKTRNDKCIAAMEVAKCLHDDNPANYFLP	123	Yes	QLQ34535.1	odorant binding protein 4 [Callosobruchus chinensis]	6	classical	–	–	–	–
CmacOBP12	Unigene_21301, VEN44847.1	de novo, Callosobruchus maculatus (ASM90065972v1)	MKTFLLFSCAILLAVAYVAADDSHESDESHEHHQKHHHGLGSTDVHNECQKDPATHIDEEDLKKIRKGENYDKVKLGAHSKCMLEKSHILKANGEVDKAQLSKIVKERGHSDEIVHKIEECIQHKDTPEETSLHVMKCYYDHAHAHHH*	148	Yes	AIX97023.1	odorant-binding protein 8 [Monochamus alternatus]	4	minus-C	1.60442	0.999871	2.01578	1.29233
CmacOBP14	Unigene_13934, VEN49322.1	de novo, Callosobruchus maculatus (ASM90065972v1)	MKAFVVAAVICAVAVLVKAELTEEQKEKLKKHHQECLAETKVDEELVKKARQGDFTEDQKLKDHMFCVLKKTGFLDDAGEIKMDVLKAKVVSVIGEEKAEKIISACAVKKDNGPETAFQMIKCYFAKAGKPII*	133	Yes	AXO78385.1	odorant binding protein 7 [Xylotrechus quadripes]	4	minus-C	-1.08377	0.999871	7478.07	8156.45
CmacOBP15	Unigene_21659, VEN49320.1	de novo, Callosobruchus maculatus (ASM90065972v1)	MKCAVVFALVCVGFVVSQPQPQAAKEQPKDQKASQQKEAPQTAQAPKPVSEPSKELKDQKKEQPQAKDSAANFQAECLAQSKAKQDLVAKAKMGEFKEDPALKNHMYCMAQKIGFMDNKGEILKDKLKEKTKAIIGDQAAASKLVDACAQKRKDGPDTAFHTIKCFYEKSTPKHVVIV*	178	Yes	AWK23450.1	odorant-binding protein 13 [Chrysomela populi]	4	minus-C	-2.07216	0.753073	1.47856	3.05037
CmacOBP16	Unigene_09342	de novo	MKVPMNILVIVFCCISQIWCIQPETNNQTLIDYCMKEAEIGEDIVESYQDDPDKEPTEDYYCYLHCLFTEIGLLSEDGDVVVDVFKTIFDEVDEECLKKLPKITECNDMENFDECDME*	118	Yes	AUF72983.1	odorant-binding protein [Anoplophora chinensis]	6	classical	1.04692	0.999871	371.745	355.976
CmacOBP20	VEN39950.1	Callosobruchus maculatus (ASM90065972v1)	MFSMKAIFVVFVANLIFFKNVECGLEEMRGRITALASSCIEQTGATPEMVSKAFDGVLPDDDTFKELLYCMAKEQHYIDDSGTIDESKLKAFMGELVGDEAMANSMVDKCLTQTGTPQDKAYNIVVCMYSQHH	133	Yes	AVR54526.1	odorant binding protein OBP1768 [Rhynchophorus ferrugineus]	4	minus-C	–	–	–	–
CmacOBP21a	Unigene_10667	de novo	MFNTVSISVVFIFSCLFLFNVHAQEDLLDELKTKPGYEKCLNSSGVDVSTLRSDPDSQEALCFSKCLIEEKGVLHADGTLDLENMFDAEAIKKLKPELIAKIEPMKECLKPVVIKKCEDMLKVVNCSKSFIDEKYA*	136	Yes	AHA33381.1	odorant-binding protein 3 [Batocera horsfieldi]	6	classical	-1.02854	0.999871	1.81462	1.8785
CmacOBP21b	VEN62047.1	Callosobruchus maculatus (ASM90065972v1)	MFNTVSISVVFIFSCLFLFNVHAQEDLLDELKKKPGYEKCLKSSGLDVSTIRSDPDSQEALCFSKCLIEEKGVLHADGTLDLENMFDAEAIKKLKPELIAKIEPMKECLKPVVIKKCEDMLKVVNCSKSFIDEKYA	136	Yes	AHA33381.1	odorant-binding protein 3 [Batocera horsfieldi]	6	classical	–	–	–	–
