# Supplementary material for: Antennal transcriptome analysis of chemosensory genes in the cowpea beetle, Callosobruchus maculatus (F.)
Source: PLoS One. 2022 Jan 19;17(1):e0262817. doi: 10.1371/journal.pone.0262817 (PMC8769365; doi:10.1371/journal.pone.0262817)
Supplement: S7 Table — (XLSX) [file pone.0262817.s007.xlsx]

## Sheet: chemosensory_protein
S7 Table: Candidate chemosensory protein (CSP) in Callosobruchus maculatus identified from the de novo antennal transcriptome and the previous genomic construction data.
Gene name	Phylogenetic name	Origin	AA sequence	Length (AA)	Full lengths	Reference	Sequence name [species]	Numbers of Cys residues	Fold change (MA/FA)	FDR p-value (MA/FA)	Mean TPM (MA)	Mean TPM (FA)
CmacCSP1a	Unigene_10324	de novo	MIMFPLIPVAISVFVLISDHQRPVAANALRRIERASDTYSTKYDNFDVAGVLASERLVKRYGDCLMERGPCPPEGKFLKEIIPDAIKTACSKCTPKQKEKAGLILQHLLLHHRELFLELSDKYDPEGKAQKTYGIDTDDDDYHDYEEA*	148	Yes	ALR72523.1	chemosensory protein 9 [Colaphellus bowringi]	4	-1.06318	0.999871	623.634	666.79
CmacCSP1b	VEN41106.1	Callosobruchus maculatus (ASM90065972v1)	MIMLPLIPVAISVFVLISDHQRPVAANALKRIERASDTYSTKYDNFDVAGVLASERLVKRYGDCLMERGPCPPEGKFLKEIIPDAIKTACSKCTPKQKEKAGLILQHLLLHHRELFLELSDKYDPEGKAQKTYGIDTDDDDYHDYEEA	148	Yes	ALR72523.1	chemosensory protein 9 [Colaphellus bowringi]	4	–	–	–	–
CmacCSP2	Unigene_05154, VEN41108.1	de novo, Callosobruchus maculatus (ASM90065972v1)	MEMINSLLFNYISETMKCVILLVVLSVSFVFGADKYPNVFDDTNIDEILKNDRLVRQYIDCVEDKKPCTKQGQELKARVKDALETGCEKCTDKQKQGAKKVIRHLMKNKPAWWKELNDHLDPDGKYKAKFDAFIKEAEAGV*	141	Yes	XP_023021661.1	ejaculatory bulb-specific protein 3-like [Leptinotarsa decemlineata]	4	1.34619	0.199482	2501.01	1861.23
CmacCSP3a	Unigene_02151	de novo	MHFLHVPIVLTWMSVVLAVPVQYYATKYDHIDVEMILNNRRMVNYYSGCLLNKGPCPPEGVEFKRILPEALRTNCERCTEKQKTVTLRAVRRLKKEYPKVWAQLQHEWDPDDIYVKQFEATYGNRDTVIRQPITTPAIQVLNRFGNDEENTIASASSFTHSSTTNKPSSTIHAISSTIRPVISSTTTSTSTTSTTTSKPTTKAFVTKSTSTTQKYFSTSTTLRPNPSTLKVPTAKPVNKIQTTRLSPVPNPGGMNIPIRINIRPIANIGQGIEATVSLGNDLIQQFGKGLIGIGNRIIETGADIAEVVVNNFSRPLD*	317	Yes	AIX97046.1	chemosensory protein 6 [Monochamus alternatus]	4	1.02343	0.999871	6.76874	6.69686
CmacCSP3b	Unigene_02150	de novo	MHFLHVPIVLTWMSVVLAVPVQYYATKYDHIDVEMILNNRRMVNYYSGCLLNKGPCPPEGVEFKRILPEALRTNCERCTEKQKTVTLRAVRRLKKEYPKVWAQLQHEWDPDDIYVKQFEATYGNRDTVIRQPITTPAIQVLNRFGNDEENTIASASSFTHSSTTNKPSSTIHAISSTIRPVISSTTTSTSTTSTTTSKPTTKAFVTKSTFTTQKYFSSSTTLKPSPSTSKVPTAKPVNKIQTTRLSPVPNPGGMNIPIRINIRPIANIGQGIEATVKRVKHIEKTFRN	288	Yes	AIX97046.1	chemosensory protein 6 [Monochamus alternatus]	4	1.18182	0.999871	2.16033	1.85229
CmacCSP4a	Unigene_20352	de novo	MLCRISDITMLVALILVTIAAIVSCRPATTERPSISDEALENTLKDKRYMQRQLKCALGEAPCDPVGRRLKSLAPLVLQGSCGQCSPQEQRQIRKVLSYMQVNFPKEWNKILKQYSG*	117	Yes	XP_023023194.1	putative odorant-binding protein A10 [Leptinotarsa decemlineata]	4	1.05117	0.999871	15.3492	14.7009
CmacCSP4b	VEN44359.1	Callosobruchus maculatus (ASM90065972v1)	MLCRTSDITMLVALILVTIAAIVSCRPATTERPSISDEALESTLKDKRYMQRQLKCALGEAPCDPVGRRLKSLAPLVLQGSCGQCSPQEQRQIRKVLSYMQVNFPKEWNKILKQYSG	117	Yes	ALR72525.1	chemosensory protein 11 [Colaphellus bowringi]	4	–	–	–	–
CmacCSP5a	Unigene_00934, VEN41109.1	de novo, Callosobruchus maculatus (ASM90065972v1)	MADRAGLEMLYPFLLVLFLLPVLSFSAVTERNKYTTKYDNVNLDEIVHNERLLKSYVDCLLEKGRCTPDGLELKKNMPDAIATDCSKCSEKQKEGSEIIIRYLIDNKPEYWTPLQEKYDPTGSYKKRYLEDKKSEVNVMPIANT*	144	Yes	XP_018563033.1	ejaculatory bulb-specific protein 3-like isoform X1 [Anoplophora glabripennis]	4	-1.36614	0.0806392	643.073	886.234
CmacCSP5b	VEN41110.1	Callosobruchus maculatus (ASM90065972v1)	MLYPFLLVLFLLPVLSFSAVTERNKYTTKYDNVNLDEIVHNERLLKSYVDCLLEKGRCTPDGLELKKNMPDAIATDCSKCSEKQKEGSEIIIRYLIDNKPEYWTPLQEKYDPTGSYKKRYLEDKKSEVNVMPIANT	136	Yes	AUF73003.1	chemosensory protein [Anoplophora chinensis]	4	–	–	–	–
CmacCSP6	Unigene_19984, VEN57011.1	de novo, Callosobruchus maculatus (ASM90065972v1)	MDLKVFILLLVVFLASCLCEESKYTTKYDNIDIDRILSNRRILTNYIKCILDQGPCTPDGREFRRNIPDALQTGCQKCSEAQKKIVQKTSDYIRNNRPDDWNKIRMKFDPEGKYSKTFEQFLNEK*	125	Yes	XP_023022815.1	ejaculatory bulb-specific protein 3-like [Leptinotarsa decemlineata]	4	-1.14538	0.999871	22.6519	26.1436
